# Supplementary material for: Plastid Phylogenomic Analyses Reveal the Taxonomic Position of Peucedanum franchetii
Source: Plants (Basel). 2022 Dec 24;12(1):97. doi: 10.3390/plants12010097 (PMC9824613; doi:10.3390/plants12010097)
Supplement: Supplementary file 1 [file plants-12-00097-s001.zip]

Archive with 6 entries (6 files):
- Table S1.xlsx
- Table S2.pdf
- Table S3.xlsx
- Table S4.xlsx
- Table S5.xlsx
- Table S6.xlsx
