# Supplementary material for: Plastid Phylogenomic Analyses Reveal the Taxonomic Position of Peucedanum franchetii
Source: Plants (Basel). 2022 Dec 24;12(1):97. doi: 10.3390/plants12010097 (PMC9824613; doi:10.3390/plants12010097)
Supplement: Supplementary file 1 [file plants-12-00097-s001.zip › Table S1.xlsx]

## Sheet: Sheet1
Table S1 DNA sequences included in phylogenetic analyses with GenBank accession.
Taxa	sequence type	GenBank Accession
Angelica anomala	ITS	HQ699461
	plastid	NC_057139
Angelica cartilaginomarginata	ITS	JN603209
	plastid	NC_057138
Angelica dahurica	ITS	EU418374
	plastid	OM397371
Angelica decursiva	ITS	EU418375
	plastid	KT781591
Angelica gigas	ITS	DQ263580
	plastid	NC_029393
Angelica keiskei	ITS	MT735563
	plastid	NC_054219
Angelica laxifoliata	ITS	EU647210
	plastid	NC_040122
Angelica nitida	ITS	EU418378
	plastid	MF594405
Angelica omeiensis	ITS	JN704868
	plastid	NC_057135
Angelica polymorpha	ITS	DQ263590
	plastid	NC_041580
Angelica porphyrocaulis	ITS	JX022930
	plastid	NC_057136
Angelica sinensis	ITS	MH807960
	plastid	MT921984
Anthriscus cerefolium	ITS	ON685495
	plastid	NC_015113
Anthriscus sylvestris	ITS	KT347715
	plastid	MT561042
Daucus carota	ITS	MF185182
	plastid	DQ898156
Heracleum candicans	ITS	HQ686489.1
	plastid	NC_045184
Heracleum moellendorffii	ITS	MH712581
	plastid	NC_042242
Heracleum yungningense	ITS	HQ686450
	plastid	MN893285
Heracleum yunnanense	ITS	GU967804
	plastid	MN365275
Ligusticopsis brachyloba	ITS	MZ497218
	plastid	MZ491174
Ligusticopsis modesta	ITS	OL600822
	plastid	NC_065500
Ligusticopsis capillacea	ITS	OL600820
	plastid	NC_049051
Ligusticum daucoides	ITS	EU236173
	plastid	NC_063845
Ligusticum delavayi	ITS	MT974017
	plastid	NC_049052
Ligusticopsis hispida	ITS	OL600824
	plastid	NC_049053
Ligusticopsis involucrata	ITS	MT974015
	plastid	NC_049054
Ligusticum jeholense	ITS	OL473117
	plastid	MT561037
Ligusticopsis likiangensis	ITS	MZ497219
	plastid	NC_049055
Ligusticum litangense	ITS	MK036601
	plastid	NC_063842
Ligusticum nematophyllum	ITS	MK036607
	plastid	NC_063844
Ligusticum oliverianum	ITS	MK036610
	plastid	NC_063843
Ligusticopsis rechingeriana	ITS	MZ497220
	plastid	NC_065482
Ligusticopsis scapiformis	ITS	MT974013
	plastid	NC_049057
Ligusticum sinense	ITS	MH712648
	plastid	NC_038088
Ligusticum tenuissimum	ITS	FJ481925
	plastid	NC_029394
Ligusticum thomsonii	ITS	MT974011
	plastid	NC_049058
Ligusticum weberbauerianum	ITS	MK036626
	plastid	NC_063841
Nothosmyrnium japonicum	ITS	DQ516367
	plastid	MT561036
Pastinaca pimpinellifolia	ITS	DQ427037
	plastid	KM035850
Peucedanum ampliatum	ITS	MH711527
	plastid	NC_062055
Peucedanum hakuunense	ITS	JN603233
	plastid	NC_060840
Peucedanum insolens	ITS	KP278144
	plastid	NC_033344
Peucedanum japonicum	ITS	KP058321
	plastid	NC_034644
Peucedanum longshengense	ITS	KF806572
	plastid	OK336479
Peucedanum praeruptorum	ITS	MK408745
	plastid	MN016968
Peucedanum terebinthaceum	ITS	OL472992
	plastid	MT671397
Pternopetalum davidii	ITS	MH807989
	plastid	NC_057228
Pternopetalum vulgare	ITS	KP940753
	plastid	MT561032
Saposhnikovia divaricata	ITS	OL473108
	plastid	MZ089852
Ligusticopsis wallichiana	ITS	OL600823
	plastid	NC_065501
Semenovia thomsonii	ITS	KX896256
	plastid	NC_057441
Semenovia transiliensis	ITS	EU185646
	plastid	MN267864
Torilis scabra	ITS	MH807997
	plastid	MT561029
