# Supplementary material for: Plastid Phylogenomic Analyses Reveal the Taxonomic Position of Peucedanum franchetii
Source: Plants (Basel). 2022 Dec 24;12(1):97. doi: 10.3390/plants12010097 (PMC9824613; doi:10.3390/plants12010097)
Supplement: Supplementary file 1 [file plants-12-00097-s001.zip › Table S3.xlsx]

## Sheet: Sheet1
Table S3 Codon usage and relative synonymous codon usage (RSCU) values of protein-coding genes for the ten plastomes.
Amino Acid	Codon	Peucedanum franchetii		Ligusticopsis brachyloba		Ligusticopsis capillacea		Ligusticopsis hispida		Ligusticopsis involucrata		Ligusticopsis likiangensis		Ligusticopsis scapiformis		Ligusticopsis rechingeriana		Ligusticopsis modesta		Ligusticopsis wallichiana
		Number	RSCU	Number	RSCU	Number	RSCU	Number	RSCU	Number	RSCU	Number	RSCU	Number	RSCU	Number	RSCU	Number	RSCU	Number	RSCU
Phe	UUU	865	1.35	863	1.35	864	1.35	867	1.35	863	1.35	864	1.35	865	1.35	866	1.35	865	1.35	864	1.35
	UUC	414	0.65	415	0.65	414	0.65	417	0.65	414	0.65	416	0.65	416	0.65	419	0.65	417	0.65	416	0.65
Leu	UUA	801	2	799	2	801	2	797	1.98	790	1.98	796	1.99	802	2	796	1.98	797	1.99	796	1.99
	UUG	475	1.18	472	1.18	474	1.18	477	1.19	476	1.19	475	1.19	474	1.18	475	1.18	475	1.18	475	1.19
	CUU	503	1.25	503	1.26	504	1.26	508	1.26	505	1.26	502	1.25	506	1.26	507	1.26	503	1.25	504	1.26
	CUC	158	0.39	158	0.39	158	0.39	155	0.39	157	0.39	159	0.4	155	0.39	158	0.39	160	0.4	158	0.39
	CUA	322	0.8	321	0.8	321	0.8	324	0.81	321	0.8	321	0.8	323	0.8	324	0.81	322	0.8	322	0.8
	CUG	150	0.37	149	0.37	149	0.37	149	0.37	150	0.38	149	0.37	148	0.37	149	0.37	150	0.37	150	0.37
Ile	AUU	930	1.45	928	1.44	932	1.45	930	1.44	925	1.44	932	1.45	932	1.45	933	1.45	936	1.45	928	1.44
	AUC	363	0.56	365	0.57	364	0.57	364	0.56	362	0.56	364	0.57	364	0.57	366	0.57	363	0.56	364	0.57
	AUA	635	0.99	636	0.99	635	0.99	641	0.99	637	0.99	636	0.99	635	0.99	638	0.99	634	0.98	635	0.99
Met	AUG	524	1	522	1	524	1	525	1	525	1	525	1	524	1	526	1	524	1	521	1
Val	GUU	485	1.52	487	1.52	485	1.52	489	1.53	484	1.52	484	1.52	485	1.52	486	1.52	484	1.51	487	1.52
	GUC	147	0.46	147	0.46	147	0.46	147	0.46	147	0.46	147	0.46	146	0.46	148	0.46	148	0.46	147	0.46
	GUA	466	1.46	462	1.44	467	1.46	465	1.45	464	1.46	466	1.46	465	1.46	466	1.46	466	1.46	463	1.45
	GUG	180	0.56	183	0.57	179	0.56	181	0.56	180	0.56	180	0.56	181	0.57	181	0.57	180	0.56	182	0.57
Ser	UCU	480	1.73	479	1.72	479	1.73	479	1.72	476	1.72	480	1.73	479	1.73	478	1.72	479	1.73	477	1.71
	UCC	259	0.93	263	0.94	260	0.94	263	0.95	262	0.95	259	0.93	258	0.93	263	0.95	260	0.94	262	0.94
	UCA	313	1.13	314	1.13	314	1.13	315	1.13	311	1.13	315	1.14	314	1.13	315	1.13	316	1.14	315	1.13
	UCG	173	0.62	175	0.63	173	0.62	173	0.62	171	0.62	173	0.62	174	0.63	174	0.63	173	0.62	175	0.63
Pro	CCU	382	1.61	382	1.61	383	1.61	383	1.61	382	1.61	382	1.61	381	1.6	382	1.61	382	1.61	383	1.61
	CCC	172	0.72	171	0.72	173	0.73	172	0.72	172	0.73	172	0.72	172	0.72	172	0.72	172	0.72	171	0.72
	CCA	254	1.07	253	1.07	254	1.07	253	1.06	252	1.06	255	1.07	253	1.06	253	1.07	255	1.07	252	1.06
	CCG	143	0.6	143	0.6	143	0.6	143	0.6	142	0.6	143	0.6	146	0.61	142	0.6	143	0.6	143	0.6
Thr	ACU	487	1.64	491	1.65	489	1.64	491	1.65	486	1.64	487	1.64	486	1.64	490	1.65	486	1.64	490	1.65
	ACC	218	0.73	215	0.72	217	0.73	215	0.72	215	0.73	219	0.74	219	0.74	216	0.73	220	0.74	215	0.72
	ACA	354	1.19	355	1.19	355	1.19	353	1.19	353	1.19	353	1.19	356	1.2	354	1.19	353	1.19	355	1.19
	ACG	128	0.43	131	0.44	129	0.43	129	0.43	128	0.43	128	0.43	127	0.43	130	0.44	128	0.43	131	0.44
Ala	GCU	566	1.79	567	1.8	566	1.79	568	1.8	566	1.79	566	1.8	566	1.79	568	1.8	566	1.8	566	1.8
	GCC	200	0.63	199	0.63	200	0.63	199	0.63	200	0.63	200	0.63	200	0.63	200	0.63	200	0.63	199	0.63
	GCA	351	1.11	351	1.11	350	1.11	350	1.11	350	1.11	348	1.1	351	1.11	350	1.11	348	1.1	350	1.11
	GCG	146	0.46	145	0.46	148	0.47	146	0.46	147	0.47	147	0.47	146	0.46	147	0.46	147	0.47	146	0.46
Tyr	UAU	690	1.6	685	1.6	689	1.6	687	1.6	689	1.6	686	1.6	687	1.6	689	1.6	688	1.6	686	1.6
	UAC	173	0.4	171	0.4	174	0.4	172	0.4	172	0.4	173	0.4	171	0.4	171	0.4	173	0.4	171	0.4
His	CAU	403	1.52	402	1.51	403	1.52	404	1.52	400	1.51	404	1.52	404	1.52	404	1.52	404	1.52	404	1.51
	CAC	127	0.48	130	0.49	127	0.48	129	0.48	129	0.49	127	0.48	128	0.48	129	0.48	127	0.48	130	0.49
Gln	CAA	604	1.51	603	1.52	603	1.51	606	1.52	605	1.52	606	1.52	603	1.51	606	1.52	607	1.52	607	1.52
	CAG	194	0.49	192	0.48	196	0.49	191	0.48	191	0.48	192	0.48	195	0.49	192	0.48	192	0.48	192	0.48
Asn	AAU	798	1.52	798	1.52	799	1.52	802	1.52	798	1.52	797	1.52	798	1.52	801	1.52	796	1.52	800	1.52
	AAC	253	0.48	255	0.48	253	0.48	252	0.48	251	0.48	253	0.48	251	0.48	251	0.48	253	0.48	253	0.48
Lys	AAA	902	1.52	903	1.52	902	1.51	902	1.51	902	1.51	901	1.52	901	1.52	903	1.51	902	1.51	901	1.51
	AAG	288	0.48	289	0.48	289	0.49	294	0.49	290	0.49	288	0.48	288	0.48	291	0.49	289	0.49	290	0.49
Asp	GAU	703	1.59	711	1.6	706	1.59	713	1.6	711	1.6	705	1.59	705	1.59	711	1.6	704	1.59	708	1.59
	GAC	182	0.41	180	0.4	182	0.41	180	0.4	179	0.4	182	0.41	182	0.41	179	0.4	182	0.41	180	0.41
Glu	GAA	867	1.51	870	1.51	869	1.51	871	1.51	868	1.51	869	1.51	867	1.51	872	1.51	869	1.51	869	1.51
	GAG	283	0.49	283	0.49	283	0.49	284	0.49	284	0.49	284	0.49	284	0.49	283	0.49	284	0.49	283	0.49
Cys	UGU	183	1.56	181	1.56	184	1.55	180	1.55	180	1.56	184	1.56	183	1.55	180	1.55	184	1.56	180	1.55
	UGC	52	0.44	51	0.44	53	0.45	52	0.45	51	0.44	52	0.44	53	0.45	53	0.45	52	0.44	52	0.45
Trp	UGG	399	1	398	1	399	1	398	1	395	1	399	1	398	1	398	1	399	1	397	1
Arg	CGU	308	1.38	308	1.38	308	1.38	307	1.37	308	1.38	309	1.38	308	1.38	309	1.38	309	1.38	308	1.38
	CGC	85	0.38	86	0.38	85	0.38	89	0.4	87	0.39	84	0.38	85	0.38	86	0.38	84	0.38	85	0.38
	CGA	310	1.39	312	1.39	310	1.39	307	1.37	309	1.38	310	1.39	311	1.39	308	1.38	309	1.38	312	1.39
	CGG	107	0.48	108	0.48	107	0.48	107	0.48	106	0.47	106	0.47	106	0.47	107	0.48	106	0.47	108	0.48
Ser	AGU	341	1.23	341	1.22	342	1.23	340	1.22	343	1.24	340	1.23	341	1.23	341	1.23	340	1.22	339	1.22
	AGC	98	0.35	99	0.36	98	0.35	98	0.35	94	0.34	98	0.35	98	0.35	96	0.35	98	0.35	101	0.36
Arg	AGA	399	1.78	399	1.78	397	1.78	397	1.78	399	1.78	398	1.78	400	1.79	398	1.78	399	1.79	399	1.78
	AGG	133	0.59	130	0.58	134	0.6	133	0.6	134	0.6	133	0.6	133	0.59	133	0.6	133	0.6	131	0.59
Gly	GGU	540	1.36	538	1.36	540	1.36	542	1.36	540	1.36	539	1.36	540	1.36	542	1.36	539	1.36	540	1.36
	GGC	181	0.46	179	0.45	181	0.46	177	0.45	180	0.45	181	0.46	181	0.46	180	0.45	181	0.46	178	0.45
	GGA	600	1.51	603	1.52	602	1.51	600	1.51	597	1.51	600	1.51	599	1.51	600	1.51	601	1.51	601	1.51
	GGG	268	0.67	268	0.68	267	0.67	270	0.68	269	0.68	269	0.68	269	0.68	268	0.67	269	0.68	270	0.68
TER	UAA	43	1.63	43	1.63	43	1.63	43	1.63	44	1.67	43	1.63	43	1.63	43	1.63	43	1.63	43	1.63
	UAG	20	0.76	20	0.76	19	0.72	20	0.76	19	0.72	20	0.76	20	0.76	20	0.76	20	0.76	20	0.76
	UGA	16	0.61	16	0.61	17	0.65	16	0.61	16	0.61	16	0.61	16	0.61	16	0.61	16	0.61	16	0.61
