# Supplementary material for: Plastid Phylogenomic Analyses Reveal the Taxonomic Position of Peucedanum franchetii
Source: Plants (Basel). 2022 Dec 24;12(1):97. doi: 10.3390/plants12010097 (PMC9824613; doi:10.3390/plants12010097)
Supplement: Supplementary file 1 [file plants-12-00097-s001.zip › Table S4.xlsx]

## Sheet: Sheet1
Table S4. RNA editing sites analyses for the ten plastomes.
	Gene	Nt Pos	AA Pos	Align Col	Effect	Score	Site Number	Total Site Number
Peucedanum franchetii	accD (C = 0.8)	74	25	26	ACG (T) => ATG (M)	1
		785	262	288	TCG (S) => TTG (L)	0.8
		1186	396	434	CCA (P) => TCA (S)	1
		1394	465	503	CCT (P) => CTT (L)	1	4
	atpA (C = 0.8)	791	264	264	CCC (P) => CTC (L)	1	1
	atpB (C = 0.8)	35	12	12	GCT (A) => GTT (V)	0.86
		1487	496	496	TCG (S) => TTG (L)	1	2
	ccsA (C = 0.8)	556	186	191	CTT (L) => TTT (F)	0.8	1
	matK (C = 0.8)	640	214	229	CAT (H) => TAT (Y)	1
		991	331	346	CTT (L) => TTT (F)	0.86
		1013	338	353	GCG (A) => GTG (V)	0.86	3
	ndhA (C = 0.8)	107	36	36	CCT (P) => CTT (L)	1
		320	107	107	ACA (T) => ATA (I)	1
		566	189	189	TCA (S) => TTA (L)	1
		1073	358	358	TCC (S) => TTC (F)	1	4
	ndhB (C = 0.8)	149	50	50	TCA (S) => TTA (L)	1
		467	156	156	CCA (P) => CTA (L)	1
		586	196	196	CAT (H) => TAT (Y)	1
		611	204	204	TCA (S) => TTA (L)	0.8
		737	246	246	CCA (P) => CTA (L)	1
		746	249	249	TCT (S) => TTT (F)	1
		830	277	277	TCA (S) => TTA (L)	1
		836	279	279	TCA (S) => TTA (L)	1
		902	301	301	ACC (T) => ATC (I)	1
		1481	494	494	CCA (P) => CTA (L)	1	10
	ndhD (C = 0.8)	29	10	10	ACG (T) => ATG (M)	1
		701	234	234	TCG (S) => TTG (L)	1
		905	302	302	TCA (S) => TTA (L)	1
		1325	442	442	TCA (S) => TTA (L)	0.8	4
	ndhF (C = 0.8)	290	97	97	TCA (S) => TTA (L)	1
		2215	739	745	CTT (L) => TTT (F)	1	2
	ndhG (C = 0.8)	166	56	56	CAT (H) => TAT (Y)	0.8
		314	105	105	ACA (T) => ATA (I)	0.8	2
	petB (C = 0.8)	418	140	140	CGG (R) => TGG (W)	1
		611	204	204	CCA (P) => CTA (L)	1	2
	petG (C = 0.8)	104	35	35	TCG (S) => TTG (L)	1	1
	psaI (C = 0.8)	104	35	51	ACT (T) => ATT (I)	1	1
	psbE (C = 0.8)	214	72	72	CCT (P) => TCT (S)	1	1
	psbF (C = 0.8)	77	26	26	TCT (S) => TTT (F)	1	1
	rpl20 (C = 0.8)	308	103	103	TCA (S) => TTA (L)	0.86	1
	rpoA (C = 0.8)	833	278	280	TCA (S) => TTA (L)	1	1
	rpoB (C = 0.8)	338	113	113	TCT (S) => TTT (F)	1
		551	184	185	TCA (S) => TTA (L)	1
		566	189	190	TCG (S) => TTG (L)	1
		1450	484	501	CCT (P) => TCT (S)	1
		2000	667	684	TCT (S) => TTT (F)	1
		2426	809	827	TCA (S) => TTA (L)	0.86	6
	rpoC1 (C = 0.8)	41	14	14	TCA (S) => TTA (L)	1
		1453	485	500	CGT (R) => TGT (C)	1	2
	rpoC2 (C = 0.8)	842	281	292	ACT (T) => ATT (I)	0.86
		1933	645	829	CCA (P) => TCA (S)	1
		2314	772	960	CGG (R) => TGG (W)	1
		2993	998	1198	ACT (T) => ATT (I)	1
		3560	1187	1397	ACT (T) => ATT (I)	0.86	5
	rps2 (C = 0.8)	676	226	226	CGT (R) => TGT (C)	0.86	1
	rps14 (C = 0.8)	80	27	27	TCA (S) => TTA (L)	1
		149	50	53	CCG (P) => CTG (L)	1	2	57
Ligusticopsis brachyloba	accD (C = 0.8)	74	25	26	ACG (T) => ATG (M)	1
		785	262	288	TCG (S) => TTG (L)	0.8
		1186	396	434	CCA (P) => TCA (S)	1
		1394	465	503	CCT (P) => CTT (L)	1	4
	atpA (C = 0.8)	791	264	264	CCC (P) => CTC (L)	1	1
	atpB (C = 0.8)	35	12	12	GCT (A) => GTT (V)	0.86
		1487	496	496	TCG (S) => TTG (L)	1	2
	ccsA (C = 0.8)	556	186	191	CTT (L) => TTT (F)	0.8	1
	matK (C = 0.8)	640	214	229	CAT (H) => TAT (Y)	1
		991	331	346	CTT (L) => TTT (F)	0.86
		1013	338	353	GCG (A) => GTG (V)	0.86	3
	ndhA (C = 0.8)	107	36	36	CCT (P) => CTT (L)	1
		320	107	107	ACA (T) => ATA (I)	1
		566	189	189	TCA (S) => TTA (L)	1
		1073	358	358	TCC (S) => TTC (F)	1	4
	ndhB (C = 0.8)	149	50	50	TCA (S) => TTA (L)	1
		467	156	156	CCA (P) => CTA (L)	1
		586	196	196	CAT (H) => TAT (Y)	1
		611	204	204	TCA (S) => TTA (L)	0.8
		737	246	246	CCA (P) => CTA (L)	1
		746	249	249	TCT (S) => TTT (F)	1
		830	277	277	TCA (S) => TTA (L)	1
		836	279	279	TCA (S) => TTA (L)	1
		902	301	301	ACC (T) => ATC (I)	1
		1481	494	494	CCA (P) => CTA (L)	1	10
	ndhD (C = 0.8)	29	10	10	ACG (T) => ATG (M)	1
		701	234	234	TCG (S) => TTG (L)	1
		905	302	302	TCA (S) => TTA (L)	1
		1325	442	442	TCA (S) => TTA (L)	0.8	4
	ndhF (C = 0.8)	290	97	97	TCA (S) => TTA (L)	1
		2215	739	745	CTT (L) => TTT (F)	1	2
	ndhG (C = 0.8)	166	56	56	CAT (H) => TAT (Y)	0.8
		314	105	105	ACA (T) => ATA (I)	0.8	2
	petB (C = 0.8)	418	140	140	CGG (R) => TGG (W)	1
		611	204	204	CCA (P) => CTA (L)	1	2
	petG (C = 0.8)	104	35	35	TCG (S) => TTG (L)	1	1
	psaI (C = 0.8)	104	35	51	ACT (T) => ATT (I)	1	1
	psbE (C = 0.8)	214	72	72	CCT (P) => TCT (S)	1	1
	psbF (C = 0.8)	77	26	26	TCT (S) => TTT (F)	1	1
	rpl20 (C = 0.8)	308	103	103	TCA (S) => TTA (L)	0.86	1
	rpoA (C = 0.8)	833	278	280	TCA (S) => TTA (L)	1	1
	rpoB (C = 0.8)	338	113	113	TCT (S) => TTT (F)	1
		551	184	185	TCA (S) => TTA (L)	1
		566	189	190	TCG (S) => TTG (L)	1
		1450	484	501	CCT (P) => TCT (S)	1
		2000	667	684	TCT (S) => TTT (F)	1
		2426	809	827	TCA (S) => TTA (L)	0.86	6
	rpoC1 (C = 0.8)	41	14	14	TCA (S) => TTA (L)	1
		1453	485	500	CGT (R) => TGT (C)	1	2
	rpoC2 (C = 0.8)	842	281	292	ACT (T) => ATT (I)	0.86
		1529	510	529	ACG (T) => ATG (M)	0.86
		1933	645	829	CCA (P) => TCA (S)	1
		2314	772	960	CGG (R) => TGG (W)	1
		2993	998	1198	ACT (T) => ATT (I)	1
		3560	1187	1397	ACT (T) => ATT (I)	0.86	6
	rps2 (C = 0.8)	676	226	226	CGT (R) => TGT (C)	0.86	1
	rps14 (C = 0.8)	80	27	27	TCA (S) => TTA (L)	1
		149	50	53	CCG (P) => CTG (L)	1	2	58
Ligusticopsis capillacea	accD (C = 0.8)	74	25	26	ACG(T)=>ATG(M)	1
		785	262	288	TCG(S)=>TTG(L)	0.8
		1186	396	434	CCA(P)=>TCA(S)	1
		1394	465	503	CCT(P)=>CTT(L)	1	4
	atpA (C = 0.8)	791	264	264	CCC(P)=>CTC(L)	1	1
	atpB (C = 0.8)	35	12	12	GCT(A)=>GTT(V)	0.86
		1487	496	496	TCG(S)=>TTG(L)	1	2
	ccsA (C = 0.8)	556	186	191	CTT(L)=>TTT(F)	0.8	1
	matK (C = 0.8)	640	214	229	CAT(H)=>TAT(Y)	1
		991	331	346	CTT(L)=>TTT(F)	0.86
		1013	338	353	GCG(A)=>GTG(V)	0.86	3
	ndhA (C = 0.8)	107	36	36	CCT(P)=>CTT(L)	1
		320	107	107	ACA(T)=>ATA(I)	1
		566	189	189	TCA(S)=>TTA(L)	1
		1073	358	358	TCC(S)=>TTC(F)	1	4
	ndhB (C = 0.8)	149	50	50	TCA(S)=>TTA(L)	1
		467	156	156	CCA(P)=>CTA(L)	1
		586	196	196	CAT(H)=>TAT(Y)	1
		611	204	204	TCA(S)=>TTA(L)	0.8
		737	246	246	CCA(P)=>CTA(L)	1
		746	249	249	TCT(S)=>TTT(F)	1
		830	277	277	TCA(S)=>TTA(L)	1
		836	279	279	TCA(S)=>TTA(L)	1
		902	301	301	ACC(T)=>ATC(I)	1
		1481	494	494	CCA(P)=>CTA(L)	1	10
	ndhD (C = 0.8)	29	10	10	ACG(T)=>ATG(M)	1
		701	234	234	TCG(S)=>TTG(L)	1
		905	302	302	TCA(S)=>TTA(L)	1
		1325	442	442	TCA(S)=>TTA(L)	0.8	4
	ndhF (C = 0.8)	290	97	97	TCA(S)=>TTA(L)	1
		2215	739	745	CTT(L)=>TTT(F)	1	2
	ndhG (C = 0.8)	166	56	56	CAT(H)=>TAT(Y)	0.8
		314	105	105	ACA(T)=>ATA(I)	0.8	2
	petB (C = 0.8)	418	140	140	CGG(R)=>TGG(W)	1
		611	204	204	CCA(P)=>CTA(L)	1	2
	petG (C = 0.8)	104	35	35	TCG(S)=>TTG(L)	1	1
	psaI (C = 0.8)	104	35	51	ACT(T)=>ATT(I)	1	1
	psbE (C = 0.8)	214	72	72	CCT(P)=>TCT(S)	1	1
	psbF (C = 0.8)	77	26	26	TCT(S)=>TTT(F)	1	1
	rpl20 (C = 0.8)	308	103	103	TCA(S)=>TTA(L)	0.86	1
	rpoA (C = 0.8)	833	278	280	TCA(S)=>TTA(L)	1	1
	rpoB (C = 0.8)	338	113	113	TCT(S)=>TTT(F)	1
		551	184	185	TCA(S)=>TTA(L)	1
		566	189	190	TCG(S)=>TTG(L)	1
		1450	484	501	CCT(P)=>TCT(S)	1
		2000	667	684	TCT(S)=>TTT(F)	1
		2426	809	827	TCA(S)=>TTA(L)	0.86	6
	rpoC1 (C = 0.8)	41	14	14	TCA(S)=>TTA(L)	1
		1453	485	500	CGT(R)=>TGT(C)	1	2
	rpoC2 (C = 0.8)	842	281	292	ACT(T)=>ATT(I)	0.86
		1933	645	829	CCA(P)=>TCA(S)	1
		2314	772	960	CGG(R)=>TGG(W)	1
		2993	998	1198	ACT(T)=>ATT(I)	1
		3560	1187	1397	ACT(T)=>ATT(I)	0.86	5
	rps2 (C = 0.8)	676	226	226	CGT(R)=>TGT(C)	0.86	1
	rps14 (C = 0.8)	80	27	27	TCA(S)=>TTA(L)	1
		149	50	53	CCG(P)=>CTG(L)	1	2	57
Ligusticopsis hispida	accD (C = 0.8)	74	25	26	ACG(T)=>(M)	1
		785	262	288	TCG(S)=>(L)	0.8
		1186	396	434	CCA(P)=>(S)	1
		1394	465	503	CCT(P)=>(L)	1	4
	atpA (C = 0.8)	791	264	264	CCC(P)=>(L)	1	1
	atpB (C = 0.8)	35	12	12	GCT(A)=>(V)	0.86
		1487	496	496	TCG(S)=>(L)	1	2
	ccsA (C = 0.8)	574	192	196	CTT(L)=>(F)	0.8	1
	matK (C = 0.8)	640	214	229	CAT(H)=>(Y)	1
		991	331	346	CTT(L)=>(F)	0.86
		1013	338	353	GCG(A)=>(V)	0.86	3
	ndhA (C = 0.8)	113	38	38	CCT(P)=>(L)	1
		326	109	109	ACA(T)=>(I)	1
		572	191	191	TCA(S)=>(L)	1
		1079	360	360	TCC(S)=>(F)	1	4
	ndhB (C = 0.8)	149	50	50	TCA(S)=>(L)	1
		467	156	156	CCA(P)=>(L)	1
		586	196	196	CAT(H)=>(Y)	1
		611	204	204	TCA(S)=>(L)	0.8
		737	246	246	CCA(P)=>(L)	1
		746	249	249	TCT(S)=>(F)	1
		830	277	277	TCA(S)=>(L)	1
		836	279	279	TCA(S)=>(L)	1
		902	301	301	ACC(T)=>(I)	1
		1481	494	494	CCA(P)=>(L)	1	10
	ndhD (C = 0.8)	29	10	10	ACG(T)=>(M)	1
		701	234	234	TCG(S)=>(L)	1
		905	302	302	TCA(S)=>(L)	1
		1325	442	442	TCA(S)=>(L)	0.8	4
	ndhF (C = 0.8)	290	97	97	TCA(S)=>(L)	1
		2215	739	745	CTT(L)=>(F)	1	2
	ndhG (C = 0.8)	166	56	56	CAT(H)=>(Y)	0.8
		314	105	105	ACA(T)=>(I)	0.8	2
	petB (C = 0.8)	418	140	140	CGG(R)=>(W)	1
		611	204	204	CCA(P)=>(L)	1	2
	petG (C = 0.8)	104	35	35	TCG(S)=>(L)	1	1
	psaI (C = 0.8)	104	35	51	ACT(T)=>(I)	1	1
	psbE (C = 0.8)	214	72	72	CCT(P)=>(S)	1	1
	psbF (C = 0.8)	77	26	26	TCT(S)=>(F)	1	1
	rpl20 (C = 0.8)	308	103	103	TCA(S)=>(L)	0.86	1
	rpoA (C = 0.8)	833	278	280	TCA(S)=>(L)	1	1
	rpoB (C = 0.8)	338	113	113	TCT(S)=>(F)	1
		551	184	185	TCA(S)=>(L)	1
		566	189	190	TCG(S)=>(L)	1
		1450	484	501	CCT(P)=>(S)	1
		2000	667	684	TCT(S)=>(F)	1
		2426	809	827	TCA(S)=>(L)	0.86	6
	rpoC1 (C = 0.8)	41	14	14	TCA(S)=>(L)	1
		1453	485	500	CGT(R)=>(C)	1	2
	rpoC2 (C = 0.8)	842	281	292	ACT(T)=>(I)	0.86
		1529	510	529	ACG(T)=>(M)	0.86
		1933	645	829	CCA(P)=>(S)	1
		2314	772	960	CGG(R)=>(W)	1
		2993	998	1198	ACT(T)=>(I)	1
		3560	1187	1397	ACT (T) => ATT (I)	0.86	6
	rps2 (C = 0.8)	676	226	226	CGT(R)=>(C)	0.86	1
	rps14 (C = 0.8)	80	27	27	TCA(S)=>(L)	1
		149	50	53	CCG(P)=>(L)	1	2	58
Ligusticopsis involucrata	accD (C = 0.8)	74	25	26	ACG(T)=>ATG(M)	1
		785	262	288	TCG(S)=>TTG(L)	0.8
		1186	396	434	CCA(P)=>TCA(S)	1
		1394	465	503	CCT(P)=>CTT(L)	1	4
	atpA (C = 0.8)	791	264	264	CCC(P)=>CTC(L)	1	1
	atpB (C = 0.8)	35	12	12	GCT(A)=>GTT(V)	0.86
		1487	496	496	TCG(S)=>TTG(L)	1	2
	ccsA (C = 0.8)	319	107	191	CTT(L)=>TTT(F)	0.8	1
	matK (C = 0.8)	640	214	229	CAT(H)=>TAT(Y)	1
		991	331	346	CTT(L)=>TTT(F)	0.86
		1013	338	353	GCG(A)=>GTG(V)	0.86	3
	ndhA (C = 0.8)	113	38	38	CCT(P)=>CTT(L)	1
		326	109	109	ACA(T)=>ATA(I)	1
		572	191	191	TCA(S)=>TTA(L)	1
		1079	360	360	TCC(S)=>TTC(F)	1	4
	ndhB (C = 0.8)	149	50	50	TCA(S)=>TTA(L)	1
		467	156	156	CCA(P)=>CTA(L)	1
		586	196	196	CAT(H)=>TAT(Y)	1
		611	204	204	TCA(S)=>TTA(L)	0.8
		737	246	246	CCA(P)=>CTA(L)	1
		746	249	249	TCT(S)=>TTT(F)	1
		830	277	277	TCA(S)=>TTA(L)	1
		836	279	279	TCA(S)=>TTA(L)	1
		902	301	301	ACC(T)=>ATC(I)	1
		1481	494	494	CCA(P)=>CTA(L)	1	10
	ndhD (C = 0.8)	29	10	10	ACG(T)=>ATG(M)	1
		701	234	234	TCG(S)=>TTG(L)	1
		905	302	302	TCA(S)=>TTA(L)	1
		1325	442	442	TCA(S)=>TTA(L)	0.8	4
	ndhF (C = 0.8)	290	97	97	TCA(S)=>TTA(L)	1
		2215	739	745	CTT(L)=>TTT(F)	1	2
	ndhG (C = 0.8)	166	56	56	CAT(H)=>TAT(Y)	0.8
		314	105	105	ACA(T)=>ATA(I)	0.8	2
	petB (C = 0.8)	418	140	140	CGG(R)=>TGG(W)	1
		611	204	204	CCA(P)=>CTA(L)	1	2
	petD	416	139	139	GCG(A)=>GTG(V)	0.86	1
	petG (C = 0.8)	104	35	35	TCG(S)=>TTG(L)	1	1
	psaI (C = 0.8)	104	35	51	ACT(T)=>ATT(I)	1	1
	psbE (C = 0.8)	214	72	72	CCT(P)=>TCT(S)	1	1
	psbF (C = 0.8)	77	26	26	TCT(S)=>TTT(F)	1	1
	rpl20 (C = 0.8)	308	103	103	TCA(S)=>TTA(L)	0.86	1
	rpoA (C = 0.8)	833	278	280	TCA(S)=>TTA(L)	1	1
	rpoB (C = 0.8)	338	113	113	TCT(S)=>TTT(F)	1
		551	184	185	TCA(S)=>TTA(L)	1
		566	189	190	TCG(S)=>TTG(L)	1
		1450	484	501	CCT(P)=>TCT(S)	1
		2000	667	684	TCT(S)=>TTT(F)	1
		2426	809	827	TCA(S)=>TTA(L)	0.86	6
	rpoC1 (C = 0.8)	41	14	14	TCA(S)=>TTA(L)	1
		1453	485	500	CGT(R)=>TGT(C)	1	2
	rpoC2 (C = 0.8)	842	281	292	ACT(T)=>ATT(I)	0.86
		1529	510	529	ACG(T)=>ATG(M)	0.86
		1933	645	829	CCA(P)=>TCA(S)	1
		2314	772	960	CGG(R)=>TGG(W)	1
		2993	998	1198	ACT(T)=>ATT(I)	1
		3560	1187	1397	ACT (T) => ATT (I)	0.86	6
	rps2 (C = 0.8)	676	226	226	CGT(R)=>TGT(C)	0.86	1
	rps14 (C = 0.8)	80	27	27	TCA(S)=>TTA(L)	1
		149	50	53	CCG(P)=>CTG(L)	1	2	59
Ligusticopsis likiangensis	accD (C = 0.8)	74	25	26	ACG(T)=>ATG(M)	1
		785	262	288	TCG(S)=>TTG(L)	0.8
		1186	396	434	CCA(P)=>TCA(S)	1
		1394	465	503	CCT(P)=>CTT(L)	1	4
	atpA (C = 0.8)	791	264	264	CCC(P)=>CTC(L)	1	1
	atpB (C = 0.8)	35	12	12	GCT(A)=>GTT(V)	0.86
		1487	496	496	TCG(S)=>TTG(L)	1	2
	ccsA (C = 0.8)	556	186	191	CTT(L)=>TTT(F)	0.8	1
	matK (C = 0.8)	640	214	229	CAT(H)=>TAT(Y)	1
		991	331	346	CTT(L)=>TTT(F)	0.86
		1013	338	353	GCG(A)=>GTG(V)	0.86	3
	ndhA (C = 0.8)	107	36	36	CCT(P)=>CTT(L)	1
		320	107	107	ACA(T)=>ATA(I)	1
		566	189	189	TCA(S)=>TTA(L)	1
		1073	358	358	TCC(S)=>TTC(F)	1	4
	ndhB (C = 0.8)	149	50	50	TCA(S)=>TTA(L)	1
		467	156	156	CCA(P)=>CTA(L)	1
		586	196	196	CAT(H)=>TAT(Y)	1
		611	204	204	TCA(S)=>TTA(L)	0.8
		737	246	246	CCA(P)=>CTA(L)	1
		746	249	249	TCT(S)=>TTT(F)	1
		830	277	277	TCA(S)=>TTA(L)	1
		836	279	279	TCA(S)=>TTA(L)	1
		902	301	301	ACC(T)=>ATC(I)	1
		1481	494	494	CCA(P)=>CTA(L)	1	10
	ndhD (C = 0.8)	29	10	10	ACG(T)=>ATG(M)	1
		701	234	234	TCG(S)=>TTG(L)	1
		905	302	302	TCA(S)=>TTA(L)	1
		1325	442	442	TCA(S)=>TTA(L)	0.8	4
	ndhF (C = 0.8)	290	97	97	TCA(S)=>TTA(L)	1
		2215	739	745	CTT(L)=>TTT(F)	1	2
	ndhG (C = 0.8)	166	56	56	CAT(H)=>TAT(Y)	0.8
		314	105	105	ACA(T)=>ATA(I)	0.8	2
	petB (C = 0.8)	418	140	140	CGG(R)=>TGG(W)	1
		611	204	204	CCA(P)=>CTA(L)	1	2
	petD
	petG (C = 0.8)	104	35	35	TCG(S)=>TTG(L)	1	1
	psaI (C = 0.8)	104	35	51	ACT(T)=>ATT(I)	1	1
	psbE (C = 0.8)	214	72	72	CCT(P)=>TCT(S)	1	1
	psbF (C = 0.8)	77	26	26	TCT(S)=>TTT(F)	1	1
	rpl20 (C = 0.8)	308	103	103	TCA(S)=>TTA(L)	0.86	1
	rpoA (C = 0.8)	833	278	280	TCA(S)=>TTA(L)	1	1
	rpoB (C = 0.8)	338	113	113	TCT(S)=>TTT(F)	1
		551	184	185	TCA(S)=>TTA(L)	1
		566	189	190	TCG(S)=>TTG(L)	1
		1450	484	501	CCT(P)=>TCT(S)	1
		2000	667	684	TCT(S)=>TTT(F)	1
		2426	809	827	TCA(S)=>TTA(L)	0.86	6
	rpoC1 (C = 0.8)	41	14	14	TCA(S)=>TTA(L)	1	1
		1453	485	500	CGT(R)=>TGT(C)	1	2
	rpoC2 (C = 0.8)	842	281	292	ACT(T)=>ATT(I)	0.86
		1933	645	829	CCA(P)=>TCA(S)	1
		2314	772	960	CGG(R)=>TGG(W)	1
		2993	998	1198	ACT(T)=>ATT(I)	1
		3560	1187	1397	ACT(T)=>ATT(I)	0.86	5
	rps2 (C = 0.8)	676	226	226	CGT(R)=>TGT(C)	0.86	1
	rps14 (C = 0.8)	80	27	27	TCA(S)=>TTA(L)	1
		149	50	53	CCG(P)=>CTG(L)	1	2	57
Ligusticopsis scapiformis	accD (C = 0.8)	74	25	26	ACG (T) => ATG (M)	1
		785	262	288	TCG (S) => TTG (L)	0.8
		1186	396	434	CCA (P) => TCA (S)	1
		1394	465	503	CCT (P) => CTT (L)	1	4
	atpA (C = 0.8)	791	264	264	CCC (P) => CTC (L)	1	1
	atpB (C = 0.8)	35	12	12	GCT (A) => GTT (V)	0.86
		1487	496	496	TCG (S) => TTG (L)	1	2
	ccsA (C = 0.8)	556	186	191	CTT (L) => TTT (F)	0.8	1
	matK (C = 0.8)	640	214	229	CAT (H) => TAT (Y)	1
		991	331	346	CTT (L) => TTT (F)	0.86
		1013	338	353	GCG (A) => GTG (V)	0.86	3
	ndhA (C = 0.8)	107	36	36	CCT (P) => CTT (L)	1
		320	107	107	ACA (T) => ATA (I)	1
		566	189	189	TCA (S) => TTA (L)	1
		1073	358	358	TCC (S) => TTC (F)	1	4
	ndhB (C = 0.8)	149	50	50	TCA (S) => TTA (L)	1
		467	156	156	CCA (P) => CTA (L)	1
		586	196	196	CAT (H) => TAT (Y)	1
		611	204	204	TCA (S) => TTA (L)	0.8
		737	246	246	CCA (P) => CTA (L)	1
		746	249	249	TCT (S) => TTT (F)	1
		830	277	277	TCA (S) => TTA (L)	1
		836	279	279	TCA (S) => TTA (L)	1
		902	301	301	ACC (T) => ATC (I)	1
		1481	494	494	CCA (P) => CTA (L)	1	10
	ndhD (C = 0.8)	29	10	10	ACG (T) => ATG (M)	1
		701	234	234	TCG (S) => TTG (L)	1
		905	302	302	TCA (S) => TTA (L)	1
		1325	442	442	TCA (S) => TTA (L)	0.8	4
	ndhF (C = 0.8)	290	97	97	TCA (S) => TTA (L)	1
		2221	741	747	CTT (L) => TTT (F)	1	2
	ndhG (C = 0.8)	166	56	56	CAT (H) => TAT (Y)	0.8
		314	105	105	ACA (T) => ATA (I)	0.8	2
	petB (C = 0.8)	418	140	140	CGG (R) => TGG (W)	1
		611	204	204	CCA (P) => CTA (L)	1	2
	petD
	petG (C = 0.8)	104	35	35	TCG (S) => TTG (L)	1	1
	psaI (C = 0.8)	104	35	51	ACT (T) => ATT (I)	1	1
	psbE (C = 0.8)	214	72	72	CCT (P) => TCT (S)	1	1
	psbF (C = 0.8)	77	26	26	TCT (S) => TTT (F)	1	1
	rpl20 (C = 0.8)	308	103	103	TCA (S) => TTA (L)	0.86	1
	rpoA (C = 0.8)	833	278	280	TCA (S) => TTA (L)	1	1
	rpoB (C = 0.8)	338	113	113	TCT (S) => TTT (F)	1
		551	184	185	TCA (S) => TTA (L)	1
		566	189	190	TCG (S) => TTG (L)	1
		1450	484	501	CCT (P) => TCT (S)	1
		2000	667	684	TCT (S) => TTT (F)	1
		2426	809	827	TCA (S) => TTA (L)	0.86	6
	rpoC1 (C = 0.8)	41	14	14	TCA (S) => TTA (L)	1
		1453	485	500	CGT (R) => TGT (C)	1	2
	rpoC2 (C = 0.8)	842	281	292	ACT (T) => ATT (I)	0.86
		1933	645	829	CCA (P) => TCA (S)	1
		2314	772	960	CGG (R) => TGG (W)	1
		2993	998	1198	ACT (T) => ATT (I)	1
		3560	1187	1397	ACT (T) => ATT (I)	0.86	5
	rps2 (C = 0.8)	676	226	226	CGT (R) => TGT (C)	0.86	1
	rps14 (C = 0.8)	80	27	27	TCA (S) => TTA (L)	1
		149	50	53	CCG (P) => CTG (L)	1	2	57
Ligusticopsis rechingeriana	accD (C = 0.8)	74	25	26	ACG (T) => ATG (M)	1
		785	262	288	TCG (S) => TTG (L)	0.8
		1186	396	434	CCA (P) => TCA (S)	1
		1394	465	503	CCT (P) => CTT (L)	1	4
	atpA (C = 0.8)	791	264	264	CCC (P) => CTC (L)	1	1
	atpB (C = 0.8)	35	12	12	GCT (A) => GTT (V)	0.86
		1487	496	496	TCG (S) => TTG (L)	1	2
	ccsA (C = 0.8)	595	199	204	CTT (L) => TTT (F)	0.8	1
	matK (C = 0.8)	640	214	229	CAT (H) => TAT (Y)	1
		991	331	346	CTT (L) => TTT (F)	0.86
		1013	338	353	GCG (A) => GTG (V)	0.86	3
	ndhA (C = 0.8)	113	38	38	CCT (P) => CTT (L)	1
		326	109	109	ACA (T) => ATA (I)	1
		572	191	191	TCA (S) => TTA (L)	1
		1079	360	360	TCC (S) => TTC (F)	1	4
	ndhB (C = 0.8)	149	50	50	TCA (S) => TTA (L)	1
		467	156	156	CCA (P) => CTA (L)	1
		586	196	196	CAT (H) => TAT (Y)	1
		611	204	204	TCA (S) => TTA (L)	0.8
		737	246	246	CCA (P) => CTA (L)	1
		746	249	249	TCT (S) => TTT (F)	1
		830	277	277	TCA (S) => TTA (L)	1
		836	279	279	TCA (S) => TTA (L)	1
		902	301	301	ACC (T) => ATC (I)	1
		1481	494	494	CCA (P) => CTA (L)	1	10
	ndhD (C = 0.8)	29	10	10	ACG (T) => ATG (M)	1
		701	234	234	TCG (S) => TTG (L)	1
		905	302	302	TCA (S) => TTA (L)	1
		1325	442	442	TCA (S) => TTA (L)	0.8	4
	ndhF (C = 0.8)	290	97	97	TCA (S) => TTA (L)	1
		2215	739	745	CTT (L) => TTT (F)	1	2
	ndhG (C = 0.8)	166	56	56	CAT (H) => TAT (Y)	0.8
		314	105	105	ACA (T) => ATA (I)	0.8	2
	petB (C = 0.8)	418	140	140	CGG (R) => TGG (W)	1
		611	204	204	CCA (P) => CTA (L)	1	2
	petD
	petG (C = 0.8)	104	35	35	TCG (S) => TTG (L)	1	1
	psaI (C = 0.8)	104	35	51	ACT (T) => ATT (I)	1	1
	psbE (C = 0.8)	214	72	72	CCT (P) => TCT (S)	1	1
	psbF (C = 0.8)	77	26	26	TCT (S) => TTT (F)	1	1
	rpl20 (C = 0.8)	308	103	103	TCA (S) => TTA (L)	0.86	1
	rpoA (C = 0.8)	833	278	280	TCA (S) => TTA (L)	1	1
	rpoB (C = 0.8)	338	113	113	TCT (S) => TTT (F)	1
		551	184	185	TCA (S) => TTA (L)	1
		566	189	190	TCG (S) => TTG (L)	1
		1450	484	501	CCT (P) => TCT (S)	1
		2000	667	684	TCT (S) => TTT (F)	1
		2426	809	827	TCA (S) => TTA (L)	0.86	6
	rpoC1 (C = 0.8)	41	14	14	TCA (S) => TTA (L)	1
		1453	485	500	CGT (R) => TGT (C)	1	2
	rpoC2 (C = 0.8)	842	281	292	ACT (T) => ATT (I)	0.86
		1529	510	529	ACG (T) => ATG (M)	0.86
		1933	645	829	CCA (P) => TCA (S)	1
		2314	772	960	CGG (R) => TGG (W)	1
		2993	998	1198	ACT (T) => ATT (I)	1
		3560	1187	1397	ACT (T) => ATT (I)	0.86	6
	rps2 (C = 0.8)	676	226	226	CGT (R) => TGT (C)	0.86	1
	rps14 (C = 0.8)	80	27	27	TCA (S) => TTA (L)	1
		149	50	53	CCG (P) => CTG (L)	1	2	58
Ligusticopsis modesta	accD (C = 0.8)	74	25	26	ACG(T)=>ATG(M)	1
		785	262	288	TCG(S)=>TTG(L)	0.8
		1186	396	434	CCA(P)=>TCA(S)	1
		1394	465	503	CCT(P)=>CTT(L)	1	4
	atpA (C = 0.8)	791	264	264	CCC(P)=>CTC(L)	1	1
	atpB (C = 0.8)	35	12	12	GCT(A)=>GTT(V)	0.86
		1487	496	496	TCG(S)=>TTG(L)	1	2
	ccsA (C = 0.8)	595	199	204	CTT(L)=>TTT(F)	0.8	1
	matK (C = 0.8)	640	214	229	CAT(H)=>TAT(Y)	1
		991	331	346	CTT(L)=>TTT(F)	0.86
		1013	338	353	GCG(A)=>GTG(V)	0.86	3
	ndhA (C = 0.8)	107	36	36	CCT(P)=>CTT(L)	1
		320	107	107	ACA(T)=>ATA(I)	1
		566	189	189	TCA(S)=>TTA(L)	1
		1073	358	358	TCC(S)=>TTC(F)	1	4
	ndhB (C = 0.8)	149	50	50	TCA(S)=>TTA(L)	1
		467	156	156	CCA(P)=>CTA(L)	1
		586	196	196	CAT(H)=>TAT(Y)	1
		611	204	204	TCA(S)=>TTA(L)	0.8
		737	246	246	CCA(P)=>CTA(L)	1
		746	249	249	TCT(S)=>TTT(F)	1
		830	277	277	TCA(S)=>TTA(L)	1
		836	279	279	TCA(S)=>TTA(L)	1
		902	301	301	ACC(T)=>ATC(I)	1
		1481	494	494	CCA(P)=>CTA(L)	1	10
	ndhD (C = 0.8)	29	10	10	ACG(T)=>ATG(M)	1
		701	234	234	TCG(S)=>TTG(L)	1
		905	302	302	TCA(S)=>TTA(L)	1
		1325	442	442	TCA(S)=>TTA(L)	0.8	4
	ndhF (C = 0.8)	290	97	97	TCA(S)=>TTA(L)	1
		2215	739	745	CTT(L)=>TTT(F)	1	2
	ndhG (C = 0.8)	166	56	56	CAT(H)=>TAT(Y)	0.8
		314	105	105	ACA(T)=>ATA(I)	0.8	2
	petB (C = 0.8)	418	140	140	CGG(R)=>TGG(W)	1
		611	204	204	CCA(P)=>CTA(L)	1	2
	petG (C = 0.8)	104	35	35	TCG(S)=>TTG(L)	1	1
	psaI (C = 0.8)	104	35	51	ACT(T)=>ATT(I)	1	1
	psbE (C = 0.8)	214	72	72	CCT(P)=>TCT(S)	1	1
	psbF (C = 0.8)	77	26	26	TCT(S)=>TTT(F)	1	1
	rpl20 (C = 0.8)	308	103	103	TCA(S)=>TTA(L)	0.86	1
	rpoA (C = 0.8)	833	278	280	TCA(S)=>TTA(L)	1	1
	rpoB (C = 0.8)	338	113	113	TCT(S)=>TTT(F)	1
		551	184	185	TCA(S)=>TTA(L)	1
		566	189	190	TCG(S)=>TTG(L)	1
		1450	484	501	CCT(P)=>TCT(S)	1
		2000	667	684	TCT(S)=>TTT(F)	1
		2426	809	827	TCA(S)=>TTA(L)	0.86	6
	rpoC1 (C = 0.8)	41	14	14	TCA(S)=>TTA(L)	1
		1453	485	500	CGT(R)=>TGT(C)	1	2
	rpoC2 (C = 0.8)	842	281	292	ACT(T)=>ATT(I)	0.86
		1933	645	829	CCA(P)=>TCA(S)	1
		2314	772	960	CGG(R)=>TGG(W)	1
		2993	998	1198	ACT(T)=>ATT(I)	1
		3560	1187	1397	ACT(T)=>ATT(I)	0.86	5
	rps2 (C = 0.8)	676	226	226	CGT(R)=>TGT(C)	0.86	1
	rps14 (C = 0.8)	80	27	27	TCA(S)=>TTA(L)	1
		149	50	53	CCG(P)=>CTG(L)	1	2	57
Ligusticopsis wallichiana	accD (C = 0.8)	74	25	26	ACG (T) => ATG (M)	1
		785	262	288	TCG (S) => TTG (L)	0.8
		1186	396	434	CCA (P) => TCA (S)	1
		1394	465	503	CCT (P) => CTT (L)	1	4
	atpA (C = 0.8)	791	264	264	CCC (P) => CTC (L)	1	1
	atpB (C = 0.8)	35	12	12	GCT (A) => GTT (V)	0.86
		1487	496	496	TCG (S) => TTG (L)	1	2
	ccsA (C = 0.8)	556	186	191	CTT (L) => TTT (F)	0.8	1
	matK (C = 0.8)	640	214	229	CAT (H) => TAT (Y)	1
		991	331	346	CTT (L) => TTT (F)	0.86
		1013	338	353	GCG (A) => GTG (V)	0.86	3
	ndhA (C = 0.8)	107	36	36	CCT (P) => CTT (L)	1
		320	107	107	ACA (T) => ATA (I)	1
		566	189	189	TCA (S) => TTA (L)	1
		1073	358	358	TCC (S) => TTC (F)	1	4
	ndhB (C = 0.8)	149	50	50	TCA (S) => TTA (L)	1
		467	156	156	CCA (P) => CTA (L)	1
		586	196	196	CAT (H) => TAT (Y)	1
		611	204	204	TCA (S) => TTA (L)	0.8
		737	246	246	CCA (P) => CTA (L)	1
		746	249	249	TCT (S) => TTT (F)	1
		830	277	277	TCA (S) => TTA (L)	1
		836	279	279	TCA (S) => TTA (L)	1
		902	301	301	ACC (T) => ATC (I)	1
		1481	494	494	CCA (P) => CTA (L)	1	10
	ndhD (C = 0.8)	29	10	10	ACG (T) => ATG (M)	1
		701	234	234	TCG (S) => TTG (L)	1
		905	302	302	TCA (S) => TTA (L)	1
		1325	442	442	TCA (S) => TTA (L)	0.8	4
	ndhF (C = 0.8)	290	97	97	TCA (S) => TTA (L)	1
		2215	739	745	CTT (L) => TTT (F)	1	2
	ndhG (C = 0.8)	166	56	56	CAT (H) => TAT (Y)	0.8
		314	105	105	ACA (T) => ATA (I)	0.8	2
	petB (C = 0.8)	418	140	140	CGG (R) => TGG (W)	1
		611	204	204	CCA (P) => CTA (L)	1	2
	petG (C = 0.8)	104	35	35	TCG (S) => TTG (L)	1	1
	psaI (C = 0.8)	104	35	51	ACT (T) => ATT (I)	1	1
	psbE (C = 0.8)	214	72	72	CCT (P) => TCT (S)	1	1
	psbF (C = 0.8)	77	26	26	TCT (S) => TTT (F)	1	1
	rpl20 (C = 0.8)	308	103	103	TCA (S) => TTA (L)	0.86	1
	rpoA (C = 0.8)	833	278	280	TCA (S) => TTA (L)	1	1
	rpoB (C = 0.8)	338	113	113	TCT (S) => TTT (F)	1
		551	184	185	TCA (S) => TTA (L)	1
		566	189	190	TCG (S) => TTG (L)	1
		1450	484	501	CCT (P) => TCT (S)	1
		2000	667	684	TCT (S) => TTT (F)	1
		2426	809	827	TCA (S) => TTA (L)	0.86	6
	rpoC1 (C = 0.8)	41	14	14	TCA (S) => TTA (L)	1
		1453	485	500	CGT (R) => TGT (C)	1	2
	rpoC2 (C = 0.8)	842	281	292	ACT (T) => ATT (I)	0.86
		1529	510	529	ACG (T) => ATG (M)	0.86
		1933	645	829	CCA (P) => TCA (S)	1
		2314	772	960	CGG (R) => TGG (W)	1
		2993	998	1198	ACT (T) => ATT (I)	1
		3560	1187	1397	ACT (T) => ATT (I)	0.86	6
	rps2 (C = 0.8)	676	226	226	CGT (R) => TGT (C)	0.86	1
	rps14 (C = 0.8)	80	27	27	TCA (S) => TTA (L)	1
		149	50	53	CCG (P) => CTG (L)	1	2	58
