# Supplementary material for: Plastid Phylogenomic Analyses Reveal the Taxonomic Position of Peucedanum franchetii
Source: Plants (Basel). 2022 Dec 24;12(1):97. doi: 10.3390/plants12010097 (PMC9824613; doi:10.3390/plants12010097)
Supplement: Supplementary file 1 [file plants-12-00097-s001.zip › Table S5.xlsx]

## Sheet: Sheet1
Table S5 Numbers of SSR motifs identified in the ten plastomes.
Motif	Peucedanum franchetii	Ligusticopsis brachyloba	Ligusticopsis capillacea	Ligusticopsis hispida	Ligusticopsis involucrata	Ligusticopsis likiangensis	Ligusticopsis scapiformis	Ligusticopsis rechingeriana	Ligusticopsis modesta	Ligusticopsis wallichiana
A/T	33	37	36	33	39	37	38	41	32	39
C/G	7	2	6	3	4	6	5	2	4	2
AT/AT	20	19	20	18	19	19	24	23	19	19
AAT/ATT	2	2	2	2	3	3	3	2	3	3
AAAG/CTTT	1	1	1	1	1	1	1	1	1	1
AAAT/ATTT	4	5	4	3	5	6	4	6	5	3
AAGC/CTTG	0	0	0	0	0	0	0	0	0	0
AAGG/CCTT	1	1	1	1	1	1	1	1	1	1
AATC/ATTG	1	1	1	1	1	1	1	1	1	1
AATT/AATT	0	0	0	1	0	0	1	0	0	0
ACCT/AGGT	2	2	2	2	2	2	2	2	2	2
AAAAT/ATTTT	1	1	1	1	1	1	1	2	1	1
AAATC/ATTTG	1	0	1	1	1	1	1	1	1	1
ACTAG/AGTCT	0	0	0	0	0	0	0	0	0	0
AATATT/AATATT	0	0	1	0	0	0	0	0	0	0
AATTAG/AATTCT	0	0	0	0	0	0	0	0	1	0
ACATAT/ATATGT	0	0	0	0	1	0	0	1	0	0
AGATAT/ATATCT	1	0	1	1	1	1	0	1	1	0
