# Supplementary material for: Plastid Phylogenomic Analyses Reveal the Taxonomic Position of Peucedanum franchetii
Source: Plants (Basel). 2022 Dec 24;12(1):97. doi: 10.3390/plants12010097 (PMC9824613; doi:10.3390/plants12010097)
Supplement: Supplementary file 1 [file plants-12-00097-s001.zip › Table S6.xlsx]

## Sheet: Sheet1
Table S6. Synopsis of the morphological data from 10 species involved in this study. Some data from type specimens and Flora of China.
Characteristics	Peucedanum franchetii	Ligusticopsis brachyloba	Ligusticopsis capillacea	Ligusticopsis hispida	Ligusticopsis involucrata	Ligusticopsis likiangensis	Ligusticopsis scapiformis	Ligusticopsis rechingerana	Ligusticopsis modesta	Ligusticopsis wallichianum
Plant	20–30 cm	1 m tall, stout, puberulent throughout	6–20 cm,hispid throughout	8–60 cm, hispid-setulose throughout	12–40 cm, pilose throughout	15-50cm, no pilose	5–30 cm, no pilose	50cm, a bit pilose	(6–)20–40 cm	0.5–1(–1.5) m
Stem	Several, hollow, puberulous above	Striate, hollow, branching	Single or 2–4, unbranched or 1-branched	Very short, base clothed in fibrous remnant sheaths	Erect, profusely branched,	Erect, profusely branched from base	2–3, unbranched, subscapose	Single or 2, sparsely pilose or glabrous, branched from base	Multicipital, purplish, erect, 1–2-branched or unbranched	Erect, ribbed, scarcely angled, branched above
Root	Cylindrical, multi branched	Fusiform	Stout	Cylindrical, elongate	Fusiform, branched	Subnapiform, branched	Cylindrical, elongate, branched	Cylindrical, branched	Cylindrical or fusiform, elongate	Cylindrical
Leaf sheath	Prence in Basal leaves	Prence in Basal leaves	Prence in Basal leaves	Prence in Basal leaves	Prence in Basal leaves	Prence in Basal leaves	Prence in Basal leaves	Prence in Basal leaves	Prence in Basal leaves	Prence in Basal leaves
Petiole	about 5cm	9-25cm	2-4cm	3-5cm	3-9cm	3-9cm	2-3cm	5-10cm	4-12cm	5-10cm
Basal leaves	Blade long-ovate, pinnate, thinly coriaceous,	Blade triangular-ovate, ultimate segments linear	Blade oblong-ovate, ultimate segments linear-lanceolate, ciliate	Lanceolate in outline, ultimate segments linear	Blade oblong-ovate, ultimate segments oblong-ovate	Blade oblong-ovate, ultimate segments oblong-ovate or lanceolate	Blade oblong-lanceolate, ultimate segments linear to lanceolate	Blade oblong-ovate, ultimate segments ovate	Blade oblong-ovate, ultimate segments linear or lanceolate, hispid	Blade broadly ovate, ultimate segments linear
Ultimate segments of leaves	Oblong-ovate	Oblong-ovate or lanceolate	Obovate	Linear	Linear	Oblong-ovate or lanceolate	Obovate	Ovate	Linear or lanceolate	Linear
Peaf vein	Obvious	Unobvious	Unobvious	Unobvious	Obvious, abaxial veins densely pilose	Obvious	Unobvious	Obvious, veins on the back are short and coarse	Obvious, pilose scattered on veins and edges	Unobvious
Upper leaves	Small, Oblong-ovate	Reduced，Sessile	Reduced	No	Few	Reduced	Reduced	Reduced，Sessile	Few, simplified	Few
Cyme Size	2-7cm	4-6cm	2-5cm	10-18cm	3-9cm	3-4cm	3-6cm	4-7cm	3-4cm	6-10cm
Bracts	Absent	Pinnate	Pinnate, caducous	Pinnate, hispid throughout	Pinnate, densely pilose	Pinnate and linear coexist	Pinnate, caducous	Pinnate, densely pilose	Pinnate, densely pilose	Pinnate
Rays	8–14, a bit unequal	Equal	Equal	Extremely elongated, hispid throughout	Equal, hispid throughout	Equal	Equal	Equal	Equal	Equal
Bracteoles	Pinnate and linear coexisted, lobules linear or subulate	Pinnate and linear coexist, longer than pedicels, densely pubescent	Pinnate,ciliate, longer than pedicels	Pinnate, hispid Throughout, longer than pedicels	Pinnate, hispid throughout, longer than pedicels	Pinnate,ciliate, longer than pedicels	Pinnate, longer than pedicels	Pinnate, hispid throughout, longer than pedicels	Pinnate,ciliate, longer than pedicels	Pinnate and linear coexist, longer than pedicels, margins white membranous
Calyx teeth	Short, triangular	Lanceolate	Lanceolate	Linear	Acute	Subulate	Lanceolate	Acute	Linear	Linear
Petals	White obcordate	White obcordate	White purplish obcordate	White purplish obcordate	White purplish obcordate	White obcordate	White purplish obcordate	White purplish obcordate	White purplish obcordate	White obcordate
Mericarp shape	Ovoid-oblong	Elliptic	Ovate	Elliptic	Elliptic	Elliptic to ovate	Elliptic to ovate	Elliptic to ovate	Elliptic to oblong	Elliptic to orbicular
Lateral rib shape	Equalling as median rib	Equalling as median rib	Equalling as median rib	Equalling as median rib	Equalling as median rib	Equalling as median rib	Equalling as median rib	Equalling as median rib	Equalling as median rib	Equalling as median rib
Median rib shape	Filiform	Keeled	Filiform	Filiform	Filiform	Filiform	Filiform	Filiform	Filiform	Keeled
Marginal ribs shape	Winged	Winged	Winged	Winged	Winged	Winged	Winged	Winged	Winged	Winged
Vittae per furrow	1~3	2021-02-03	2021-01-03	2021-01-02	2021-01-03	2021-01-02	2021-01-04	2021-02-03	3~4	1~3
Commissural vittae	4～8	2021-04-06	2021-04-06	4	2021-04-06	6	2021-04-06	>6	8	4~8
